# Supplementary material for: Proximal vs. Recipient Site for Vascular Lymph Node Transfers for Breast Cancer-Related Lymphedema: A Meta-Analysis and Systematic Review
Source: J Clin Med. 2025 Oct 15;14(20):7281. doi: 10.3390/jcm14207281 (PMC12565181; doi:10.3390/jcm14207281)
Supplement: Supplementary file 1 [file jcm-14-07281-s001.zip]

Archive with 1 entries (1 files):
- jcm-3832512-supplementary.pdf
